# Supplementary material for: Universal Virucidal Activity of Calcium Bicarbonate Mesoscopic Crystals That Provides an Effective and Biosafe Disinfectant
Source: Microorganisms. 2022 Jan 24;10(2):262. doi: 10.3390/microorganisms10020262 (PMC8877192; doi:10.3390/microorganisms10020262)
Supplement: Supplementary file 1 [file microorganisms-10-00262-s001.zip]

Archive with 1 entries (1 files):
- microorganisms-1530970-supplementary.pdf
